# Supplementary material for: Ferroptosis-Related Genes in Lung Adenocarcinoma: Prognostic Signature and Immune, Drug Resistance, Mutation Analysis
Source: Front Genet. 2021 Aug 9;12:672904. doi: 10.3389/fgene.2021.672904 (PMC8381737; doi:10.3389/fgene.2021.672904)
Supplement: Supplementary file 10 [file Data_Sheet_1.xlsx]

## Sheet: Table S1
Table S1. 173 ferroptosis-related genes retrieved from FerrDb database.
Symbol	Name	Evidence	Test method	Protein encoded
Driver genes
RPL8	Ribosomal protein L8	Required in erastin-induced ferroptosis. Silencing of it conferred against erastin-induced ferroptosis.	shRNA screening, qPCR, gene silencing	60S ribosomal protein L8
IREB2	Iron response element binding protein 2	Required in erastin-induced ferroptosis. Silencing of it conferred against erastin-induced ferroptosis.	shRNA screening, qPCR, gene silencing	Iron-responsive element-binding protein 2
ATP5MC3	ATP synthase membrane subunit c locus 3	Required in erastin-induced ferroptosis. Silencing of it conferred against erastin-induced ferroptosis.	shRNA screening, qPCR, gene silencing	ATP synthase F(0) complex subunit C3
CS	Citrate synthase	Required in erastin-induced ferroptosis. Silencing of it conferred against erastin-induced ferroptosis.	shRNA screening, qPCR, gene silencing	Citrate synthase
EMC2	ER membrane protein complex subunit 2	Required in erastin-induced ferroptosis. Silencing of it conferred against erastin-induced ferroptosis.	shRNA screening, qPCR, gene silencing	ER membrane protein complex subunit 2
ACSF2	Acyl-CoA synthetase family member 2	Required in erastin-induced ferroptosis. Silencing of it conferred against erastin-induced ferroptosis.	shRNA screening, qPCR, gene silencing	Medium-chain acyl-CoA ligase ACSF2
NOX1	Nicotinamide adenine dinucleotide phosphate (NADPH) oxidase (NOX) 1	Suppresses erastin-induced ferroptosis when inhibited by inhibitor.	Inhibition test by diphenylene iodonium (DPI) and GKT137831.	NADPH oxidase 1
CYBB	Cytochrome b-245 beta chain	Suppresses erastin-induced ferroptosis when inhibited by inhibitor.	Inhibition test by diphenylene iodonium (DPI).	Cytochrome b-245 heavy chain
NOX3	Nicotinamide adenine dinucleotide phosphate (NADPH) oxidase (NOX) 3	Suppresses erastin-induced ferroptosis when inhibited by inhibitor.	Inhibition test by diphenylene iodonium (DPI).	NADPH oxidase 3
NOX4	Nicotinamide adenine dinucleotide phosphate (NADPH) oxidase (NOX) 4	Suppresses erastin-induced ferroptosis when inhibited by inhibitor.	Inhibition test by diphenylene iodonium (DPI) and GKT137831.	NADPH oxidase 4
NOX5	Nicotinamide adenine dinucleotide phosphate (NADPH) oxidase (NOX) 5	Suppresses erastin-induced ferroptosis when inhibited by inhibitor.	Inhibition test by diphenylene iodonium (DPI).	NADPH oxidase 5
DUOX1	Dual oxidase 1	Suppresses erastin-induced ferroptosis when inhibited by inhibitor.	Inhibition test by diphenylene iodonium (DPI).	Dual oxidase 1
DUOX2	Dual oxidase 2	Suppresses erastin-induced ferroptosis when inhibited by inhibitor.	Inhibition test by diphenylene iodonium (DPI).	Dual oxidase 2
G6PD	Glucose-6-phosphate dehydrogenase	Required in erastin-induced ferroptosis.	shRNA silencing, RT-qPCR	Glucose-6-phosphate 1-dehydrogenase
PGD	Phosphoglycerate dehydrogenase	Required in erastin-induced ferroptosis.	shRNA silencing, RT-qPCR	6-phosphogluconate dehydrogenase
VDAC2	Valtage-dependent anion channels 2	Required in erastin-induced ferroptosis.	shRNA silencing, RT-qPCR	Voltage-dependent anion-selective channel protein 2
PIK3CA	Phosphatidylinositol-4,5-bisphosphate 3-kinase catalytic subunit alpha	Inhibitor blocked ferroptotic cell death.	Cell survival assays	Phosphatidylinositol 4
FLT3	Fms related tyrosine kinase 3	Inhibitor blocked ferroptotic cell death.	Cell survival assays	Receptor-type tyrosine-protein kinase FLT3
SCP2	Sterol carrier protein 2	SCP-2 inhibitors showed anti-ferroptotic activity, which was substantiated by knocking down SCP-2 in Gpx4−/− cells.	Cell viability test, siRNA-mediated knockdown.	Non-specific lipid-transfer protein
TP53	Tumor protein p53	Inhibits cystine uptake and sensitizes cells to ferroptosis. Erastin induced high levels of cell death in p53+/+ MEFs.	Cell death kinetics, shRNA, western blotting, RT-PCR, ChIP assay, cystine uptake assay	Cellular tumor antigen p53
ACSL4	Acyl-CoA synthetase long chain family member 4	Deletion of this gene likely suppress ferroptosis by limiting the membrane-resident pool of oxidation-sensitive fatty acids.	Retroviral-mediated insertional mutagenesis and sequencing	Long-chain-fatty-acid--CoA ligase 4
LPCAT3	Lysophosphatidylcholine acyltransferase 3	Deletion of this gene likely suppress ferroptosis by limiting the membrane-resident pool of oxidation-sensitive fatty acids.	Retroviral-mediated insertional mutagenesis and sequencing	Lysophospholipid acyltransferase 5
NRAS	NRAS proto-oncogene, GTPase	NRAS12V mutant protects RMS13 cells from ferroptotic cell death.	Cell viability assessed by MTT assay, western blot	GTPase NRas
KRAS	KRAS proto-oncogene, GTPase	KRAS12V mutant protects RMS13 cells from ferroptotic cell death.	Cell viability assessed by MTT assay, western blot	GTPase KRas
HRAS	HRas proto-oncogene, GTPase	HRAS12V mutant protects RMS13 cells from ferroptotic cell death.	Cell viability assessed by MTT assay, western blot	GTPase HRas
TF	Transferrin	Essential for the induction of ferroptotic cell death. Transferrin can only interact with transferrin receptor and be transported into the cell when it is loaded with iron.	Killing activity	Serotransferrin
TFRC	Transferrin receptor	RNAi of transferrin receptor (TfR) inhibited ferroptosis.	RNAi	Transferrin receptor protein 1
TFR2	Transferrin receptor 2	RNAi of transferrin receptor (TfR) inhibited ferroptosis.	RNAi	Transferrin receptor protein 2
SLC38A1	Solute carrier family 38 member 1	RNAi knockdown markedly blocked ferroptosis.	RNAi knockdown, cell survival analysis	Sodium-coupled neutral amino acid transporter 1
SLC1A5	Solute carrier family 1 member 5	Pharmacological inhibition by L-g-glutamyl-p-nitroanilide or RNAi knockdown markedly blocked ferroptosis.	RNAi knockdown, cell survival analysis	Neutral amino acid transporter B(0)
GLS2	Glutaminase 2	Both inhibitor inhibition and gene knockdown inhibit ferroptotic cell death.	shRNA, western blot, cell viability	Glutaminase liver isoform
GOT1	Glutamic-oxaloacetic transaminase 1	RNAi reduced ferroptosis.	shRNA, qPCR, cell viability	Aspartate aminotransferase
CARS1	Cysteinyl-tRNA synthetase 1	Required for ferroptosis in diverse cell contexts. Knockdown of CARS inhibited erastin-induced death by preventing the induction of lipid reactive oxygen species, without altering iron homeostasis.	siRNA screen, shRNA, western blot, cell viability	Cysteine--tRNA ligase
TP53	Tumor protein p53	Wild type p53 can induce ferroptosis upon reactive oxygen species (ROS)-induced stress.	Cell death quantification, western blot	Cellular tumor antigen p53
ALOX5	Arachidonate 5-lipoxygenase	The 5-Lipoxygenase inhibitor zileuton protected HT22 neuronal cells from erastin-induced ferroptosis.	Cell Viability Assay, ROS measurement	Arachidonate 5-lipoxygenase
KEAP1	Kelch like ECH associated protein 1	Knockdown of Keap1 reversed loss of p62-increased degradation of NRF2 in ferroptosis. Keap1 knockdown led to resistance to erastin-induced and sorafenib-induced growth inhibition with decreased ferroptotic events in the absence or presence of p62 knockdown.	Western blot, shRNA knockdown, cell viability	Kelch-like ECH-associated protein 1
HMOX1	Heme oxygenase 1	Zinc protoporphyrin IX, a HO-1 inhibitor, prevented Erastin-triggered ferroptotic cancer cell death. Overexpression accelerates erastin-induced cell death.	Cell viability assay, qRT-PCR, western blot	Heme oxygenase 1
TP53	Tumor protein p53	p53^3KR/3KR Xrcc4^-/- MEF cells are very sensitive to ferroptosis. Stabilized in the spleens of p53^3KR/3KR Xrcc4^-/- mice which enables to prevent the development of pro-B-cell lymphomas.	Western blot, qRT-PCR, cell viability	Cellular tumor antigen p53
TP53	Tumor protein p53	Incubation with erastin led to profound cell death in wild-type MEFs.	Cell viability assay, phase-contrast microscopy	Cellular tumor antigen p53
GLS2	Glutaminase 2	Upregulated in erastin-treated wild-type MEFs, and silencing Gls2 exihibits cell death defect in wild-type MEFs treated with erastin.	Cell viability assay,western blot	Glutaminase liver isoform
ATG5	Autophagy related 5	Knockout or knockdown limited erastin-induced ferroptosis.	shRNA	Autophagy protein 5
ATG7	Autophagy related 7	Knockout or knockdown limited erastin-induced ferroptosis.	shRNA	Ubiquitin-like modifier-activating enzyme ATG7
NCOA4	Nuclear receptor coactivator 4	Inhibition suppressed ferroptosis, and overexpression promoted ferroptosis.	shRNA, gene transfection	Nuclear receptor coactivator 4
TF	Transferrin	Involved in siramesine and lapatinib-induced ferroptotic cell death. Increased following treatment with lapatinib alone or in combination with siramesine. Knocking down of transferrin resulted in decreased cell death and ROS after treatment.	Western blot, densitometry quantification, siRNA, gene transfection, cell death test	Serotransferrin
ALOX5	Arachidonate 5-lipoxygenase	Silencing ALOX genes made cells resistant to ferroptosis.	qPCR	Arachidonate 5-lipoxygenase
ALOX12	Arachidonate 12-lipoxygenase, 12S type	Silencing ALOX genes made cells resistant to ferroptosis.	qPCR	Arachidonate 12-lipoxygenase
ALOX12B	Arachidonate 12-lipoxygenase, 12R type	Silencing ALOX genes made cells resistant to ferroptosis.	qPCR	Arachidonate 12-lipoxygenase
ALOX15	Arachidonate 15-lipoxygenase	Silencing ALOX genes made cells resistant to ferroptosis.	qPCR	Arachidonate 15-lipoxygenase
ALOX15B	Arachidonate 15-lipoxygenase type B	Silencing ALOX genes made cells resistant to ferroptosis. Erastin-induced cell death was rescued by silencing either ALOX15B or ALOXE3, which supported the hypothesis that lipoxygenases are required for ferroptosis.	qPCR, siRNA	Arachidonate 15-lipoxygenase B
ALOXE3	Arachidonate lipoxygenase 3	Silencing ALOX genes made cells resistant to ferroptosis. Erastin-induced cell death was rescued by silencing either ALOX15B or ALOXE3, which supported the hypothesis that lipoxygenases are required for ferroptosis.	qPCR, siRNA	Hydroperoxide isomerase ALOXE3
PHKG2	Phosphorylase kinase catalytic subunit gamma 2	U-2-OS cells became resistant to erastin upon PHKG2 silencing. Erastin-treated HT-1080 cells were rescued by shPHKG2.	shRNA suppressor screen, qPCR, cellular iron staining, cell viability	Phosphorylase b kinase gamma catalytic chain
TFRC	Transferrin receptor	The gene targets of the enriched shRNAs are potential genes that positively regulate ferroptosis.	RNAi screening	Transferrin receptor protein 1
ACO1	Aconitase 1	The gene targets of the enriched shRNAs are potential genes that positively regulate ferroptosis.	RNAi screening	Cytoplasmic aconitate hydratase
IREB2	iron responsive element binding protein 2	The gene targets of the enriched shRNAs are potential genes that positively regulate ferroptosis.	RNAi screening	Iron-responsive element-binding protein 2
SLC38A1	Solute carrier family 38 member 1	The gene targets of the enriched shRNAs are potential genes that positively regulate ferroptosis.	RNAi screening	Sodium-coupled neutral amino acid transporter 1
GLS2	Glutaminase 2	The gene targets of the enriched shRNAs are potential genes that positively regulate ferroptosis.	RNAi screening	Glutaminase liver isoform
G6PDX	_NA_	The gene targets of the enriched shRNAs are potential genes that positively regulate ferroptosis.	RNAi screening	_NA_
ULK1	Unc-51 like autophagy activating kinase 1	Potential positive regulators of ferroptosis. Knockout of ULK1 led to significantly lower levels of erastin-induced ferroptosis in a dose- and time-dependent manner.	RNAi screening, gene knockout	Serine/threonine-protein kinase ULK1
ATG3	Autophagy related 3	Potential positive regulators of ferroptosis. Knockout of ATG3 greatly reduced the sensitivity of MEFs to ferropotosis, and reconstituting ATG3 back to these cells restored the ferroptosis sensitivity.	RNAi screening, gene knockout	Ubiquitin-like-conjugating enzyme ATG3
ATG4D	Autophagy related 4D cysteine peptidase	Potential positive regulators of ferroptosis.	RNAi screening	Cysteine protease ATG4D
ATG5	Autophagy related 5	Potential positive regulators of ferroptosis. Knockout of ATG5 led to significantly lower levels of erastin-induced ferroptosis in a dose- and time-dependent manner.	RNAi screening	Autophagy protein 5
BECN1	Beclin 1	Potential positive regulators of ferroptosis.	RNAi screening	Beclin-1
MAP1LC3A	Microtubule associated protein 1 light chain 3 alpha	Potential positive regulators of ferroptosis.	RNAi screening	Microtubule-associated proteins 1A/1B light chain 3A
GABARAPL2	GABA type A receptor associated protein like 2	Potential positive regulators of ferroptosis.	RNAi screening	Gamma-aminobutyric acid receptor-associated protein-like 2
GABARAPL1	GABA type A receptor associated protein like 1	Potential positive regulators of ferroptosis.	RNAi screening	Gamma-aminobutyric acid receptor-associated protein-like 1
ATG16L1	Autophagy related 16 like 1	Potential positive regulators of ferroptosis.	RNAi screening	Autophagy-related protein 16-1
WIPI1	WD repeat domain, phosphoinositide interacting 1	Potential positive regulators of ferroptosis.	RNAi screening	WD repeat domain phosphoinositide-interacting protein 1
WIPI2	WD repeat domain, phosphoinositide interacting 2	Potential positive regulators of ferroptosis.	RNAi screening	WD repeat domain phosphoinositide-interacting protein 2
SNX4	Sorting nexin 4	Potential positive regulators of ferroptosis.	RNAi screening	Sorting nexin-4
ATG13	Autophagy related 13	Knockout of ATG13 greatly reduced the sensitivity of MEFs to ferropotosis, and reconstituting ATG13 back to these cells restored the ferroptosis sensitivity.	Gene knockout	Autophagy-related protein 13
ULK2	Unc-51 like autophagy activating kinase 2	Knockout of ULK2 led to significantly lower levels of erastin-induced ferroptosis in a dose- and time-dependent manner.	Gene knockout	Serine/threonine-protein kinase ULK2
NCOA4	Nuclear receptor coactivator 4	Elimination of NCOA4 expression by RNAi knockdown significantly block ferroptosis	RNAi knockdown, western blot	Nuclear receptor coactivator 4
ACSL4	Acyl-CoA synthetase long chain family member 4	Knockdown inhibited erastin-induced ferroptosis, whereas overexpression restored ferroptosis sensitization.	shRNA, gene transfection, western blot	Long-chain-fatty-acid--CoA ligase 4
TP53	Tumor protein p53	p53 acetylation has a critical role in ferroptotic responses. Simultaneous loss of K98/117/161/162 acetylations is unable to induce ferroptosis, and its ability to thwart cancer growth is also abrogated.	Mass spectrometry screening, western blot, cell death assay	Cellular tumor antigen p53
SAT1	Spermidine/spermine N1-acetyltransferase 1	p53-mediated activation of SAT1 contributes to ferroptotic cell death in the presence of ROS stress. Knockdown of Sat1 partially rescued ROS-induced ferroptosis.	qRT-PCR, siRNA, CRISPR-cas9, western blot	Diamine acetyltransferase 1
ALOX15	Arachidonate 15-lipoxygenase	SAT1- and ROS-induced ferroptosis was completely abrogated by PD146176, an ALOX15-specific inhibitor.	Cell death count, qRT-PCR, siRNA	Arachidonate 15-lipoxygenase
ACSL4	Acyl-CoA synthetase long chain family member 4	Inhibition of ACSL4 was effective in protecting against RSL3-induced cell death. Acsl4 KO cells are resistant to ferroptosis.	Cell death count, LC-MS/MS, fluorescence imaging	Long-chain-fatty-acid--CoA ligase 4
LPCAT3	Lysophosphatidylcholine acyltransferase 3	Knockdown of Lpcat3 increased resistance to ferroptosis triggered by RSL3.	shRNA	Lysophospholipid acyltransferase 5
ALOX15	Arachidonate 15-lipoxygenase	Liproxstatin-1 inhibited the 15-LOX enzymatic activity and suppressed ferroptosis.	Identification of oxygenated PE	Arachidonate 15-lipoxygenase
ACSL4	Acyl-CoA synthetase long chain family member 4	An essential proferroptotic gene. Re-expression of Flag-tagged human wild-type (WT) ACSL4 (ACSL4-Flag) in Acsl4 KO Pfa1 cells restored full sensitivity to ferroptosis induction. Inhibition showed significantly prolonged survival compared to vehicle-treated mice.	Cell viability, immunoblot, lipid peroxidation assessment, CRISPR–Cas9, qPCR, microarray, RNA-seq	Long-chain-fatty-acid--CoA ligase 4
KEAP1	Kelch like ECH associated protein 1	Keap 1 silencing decreased ferroptosis.	Cell viability assay, western blot, siRNA	Kelch-like ECH-associated protein 1
EGFR	Epidermal growth factor receptor	Cell death in activated EGFR mutant cells occurs by ferroptosis. Inhibiting EGFR and MAPK signaling rescued cell viability following cystine withdrawal.	Fluorescence-activated cell sorting (FACS) analysis, cell viability	Epidermal growth factor receptor
NOX4	NADPH oxidase 4	Inhibition of NADPH oxidase 4 (NOX4) blocked ferroptosis.	Fluorescence-activated cell sorting (FACS) analysis, cell viability	NADPH oxidase 4
MAPK3	Mitogen-activated protein kinase 3	Inhibiting EGFR and MAPK signaling rescued cell viability following cystine withdrawal.	Immunoblots, lucifer yellow infiltration, cell viability, fluorescence-activated cell sorting (FACS) analysis	Mitogen-activated protein kinase 3
MAPK1	Mitogen-activated protein kinase 1	Inhibiting EGFR and MAPK signaling rescued cell viability following cystine withdrawal.	Immunoblots, lucifer yellow infiltration, cell viability, fluorescence-activated cell sorting (FACS) analysis	Mitogen-activated protein kinase 1
BID	BH3 interacting domain death agonist	BID deletion prevents erastin- and glutamate-induced cell death. BID inhibition inhibited erastin-induced ferroptosis.	Cell viability, western blot, CRISPR/Cas9, gene transfection	BH3-interacting domain death agonist
ACSL4	Acyl-CoA synthetase long chain family member 4	Knockout of Acsl4 in ferroptosis-sensitive cells conferred protection from erastin- and RSL3-induced cell death.	CRISPR/Cas9, western blotting, cell death assessment	Long-chain-fatty-acid--CoA ligase 4
ZEB1	Zinc finger E-box binding homeobox 1	Knockout of ZEB1 prevents cell death induced by GPX4 inhibition.	sgRNA, cell viability	Zinc finger E-box-binding homeobox 1
KEAP1	Kelch like ECH associated protein 1	Keap1 inhibition promotes resistance to ferroptosis.	Cell viability analysis	Kelch-like ECH-associated protein 1
DPP4	Dipeptidyl peptidase 4	Required for ferroptosis in TP53-deficient CRC cells.	Cell death, RNAi, western blot, enzyme activity	Dipeptidyl peptidase 4
ALOX15	Arachidonate 15-lipoxygenase	Suppression of ferroptosis following ALOX15 silencing was detected in cancer cells. Cells with exogenous expression of ALOX15 had an increased cell death rate following RSL3 treatment.	siRNA, transfection, western blot, cellular lipoxygenase assay	Arachidonate 15-lipoxygenase
ALOX12	Arachidonate 12-lipoxygenase, 12S type	12‐LOX inhibitors prevented cell death, whereas ALOX12 overexpression significantly enhanced cell death. ALOX12 expression was gradually elevated during the erastin or RSL3 treatments, and was stable in the late stage of ferroptosis.	siRNA, transfection, western blot, cellular lipoxygenase assay	Arachidonate 12-lipoxygenase
CDKN2A	Cyclin dependent kinase inhibitor 2A	Combination of ARF induction and ROS treatment induced ferroptotic cell death. Knockdown of endogenous ARF protected cells from ROS-induced cell death.	RNAi, immunoblot, phase-contrast image, cell death quantification	Cyclin-dependent kinase inhibitor 2A
PEBP1	Phosphatidylethanolamine binding protein 1	Elevated levels of PEBP1 resulted in increased sensitivity of HK2 cells to RSL3 whereas lowered contents of PEBP1 in HAEC and HT22 cells were associated with decreased sensitivity to ferroptosis.	Western blot, siRNA, cell death assay	Phosphatidylethanolamine-binding protein 1
SOCS1	Suppressor of cytokine signaling 1	Expression of SOCS1 sensitized cells to ferroptosis inducer. This effect of SOCS1 was efficiently blocked by ferroptosis inhibitor. Expression of SOCS1 reduced the levels of GSH, explaining in part its ability to sensitize cells to ferroptosis.	Cell death assay, cell viability assay, qPCR	Suppressor of cytokine signaling 1
CDO1	Cysteine dioxygenase type 1	CDO1 suppression contributes to ferroptosis resistance.	siRNA, western blot, MTT assay	Cysteine dioxygenase type 1
MYB	MYB proto-oncogene, transcription factor	Erastin-induced ferroptosis was restrained when c-Myb was suppressed.	Western blot, siRNA, qRT-PCR, MTT assay	Transcriptional activator Myb
HMOX1	Heme oxygenase 1	Inhibiting HO-1 effectively attenuated BAY-induced ferroptotic cell death. Defective HO-1 expression significantly rescued cell survival suppressed by BAY.	Cell viability assay, qRT-PCR, shRNA, gene overexpression, western blot	Heme oxygenase 1
MAPK8	Mitogen-activated protein kinase 8	JNK1/2 inhibitors inhibited t-BHP-induced ferroptosis. t-BHP treatment significantly increased the protein expression of p-JNK.	MitoSOX probe, luminometer kit, C11-BODIPY probe, western blot	Mitogen-activated protein kinase 8
MAPK9	Mitogen-activated protein kinase 9	JNK1/2 inhibitors inhibited t-BHP-induced ferroptosis. t-BHP treatment significantly increased the protein expression of p-JNK.	MitoSOX probe, luminometer kit, C11-BODIPY probe, western blot	Mitogen-activated protein kinase 9
MAPK1	Mitogen-activated protein kinase 1	ERK1/2 inhibitors inhibited t-BHP-induced ferroptosis. t-BHP treatment significantly increased the protein expression of p-ERK.	MitoSOX probe, luminometer kit, C11-BODIPY probe, western blot	Mitogen-activated protein kinase 1
MAPK3	Mitogen-activated protein kinase 3	ERK1/2 inhibitors inhibited t-BHP-induced ferroptosis. t-BHP treatment significantly increased the protein expression of p-ERK.	MitoSOX probe, luminometer kit, C11-BODIPY probe, western blot	Mitogen-activated protein kinase 3
SLC1A5	Solute carrier family 1 member 5	Overexpression of SLC1A5 restored miR-137-mediated ferroptosis suppression.	Cell viability assay, lipid ROS assay, western blot, gene overexpression, shRNA	Neutral amino acid transporter B(0)
CHAC1	ChaC glutathione specific gamma-glutamylcyclotransferase 1	CHAC1 degradation of GSH might enhance cystine-starvation-induced cell death.	Western blot, real-time PCR, cell viability assay, siRNA, GSH assay kit	Glutathione-specific gamma-glutamylcyclotransferase 1
MAPK14	Mitogen-activated protein kinase 14	Ferroptosis was blocked by inhibiting p38 MAPK activation.	Cell viability assay, lipid ROS measurement, RT-qPCR, western blot	Mitogen-activated protein kinase 14
LINC00472	Long intergenic non-protein coding RNA 472	Increases erastin-induced growth inhibition, whereas depletion of P53RRA decreased erastin-induced growth inhibition.	Bisulfite sequencing, RNA pull-down, mass spectrometry, RNA immunoprecipitation, qRT-PCR, cell viability assay	Putative uncharacterized protein encoded by LINC00472
NOX4	NADPH oxidase 4	Activated Nox4 contributes to PAB-induced ferroptotic cell death. knockdown made cells resistant to PAB-induced death.	Western blot, LDH release assay, siRNA, cell death, siRNA	NADPH oxidase 4
GOT1	Glutamic-oxaloacetic transaminase 1	Overexpression of miR‐9 suppressed GOT1, which subsequently reduced ferroptosis. Overexpression of GOT1 restored miR‐9 mediated ferroptosis suppression.	Immunoblotting, luciferase reporter assay, qPCR, cell viability assay, MDA assay, iron assay, glutamate assay	Aspartate aminotransferase
BECN1	Beclin 1	Knockdown inhibits ferroptosis. Overexpression increases ferroptotic cancer cell death.	shRNA, western blot, cell viability assay, gene overexpression	Beclin-1
PRKAA2	Protein kinase AMP-activated catalytic subunit alpha 2	Inhibition of PRKAA/AMPKalpha diminishes ferroptosis.	siRNA, western blot, cell viability assay, GSH assay, lipid peroxidation assay, iron assay	5'-AMP-activated protein kinase catalytic subunit alpha-2
PRKAA1	Protein kinase AMP-activated catalytic subunit alpha 1	Inhibition of PRKAA/AMPKalpha diminishes ferroptosis.	siRNA, western blot, cell viability assay, GSH assay, lipid peroxidation assay, iron assay	5'-AMP-activated protein kinase catalytic subunit alpha-1
ELAVL1	ELAV like RNA binding protein 1	ELAVL1 siRNA led to ferroptosis resistance, whereas ELAVL1 plasmid contributed to classical ferroptotic events.	Immunohistochemistry, hydroxyproline assay, immunofluorescence, cell viability assay, western blot, qPCR, iron assay, ROS assay, RNAi	ELAV-like protein 1
BAP1	BRCA1 associated protein 1	Suppresses SLC7A11-mediated cystine uptake and promotes ferroptosis. BAP1 mutants lose their abilities to repress SLC7A11 and to promote ferroptosis.	Flow cytometry, cell viability assay, cell death assay, western blot, gene knockout, lipid peroxidation assay, cystine uptake assay, GSH assay, RT-PCR, ChIP-qPCR, luciferase reporter assay, immunoprecipitation, IHC, ChIP-seq	Ubiquitin carboxyl-terminal hydrolase BAP1
TP53	Tumor protein p53	Facilitates ART-induced ferroptosis. Conversely, knockdown of P53 blocked ART-induced ferroptosis.	Western blot, immunofluorescence, siRNA	Cellular tumor antigen p53
ABCC1	ATP binding cassette subfamily C member 1	Accelerates ferroptosis. Disruption of MRP1 inhibited ferroptosis potently.	Western blot, GSH assay, dead cell counts, gene transfection, CRISPR/Cas9, cell viability assay, RT-qPCR	Multidrug resistance-associated protein 1
ACSL4	Acyl-CoA synthetase long chain family member 4	Inhibition suppresses ferroptosis.	siRNA, western blot, microscopy imaging, fluorescence microscopy, real-time PCR	Long-chain-fatty-acid--CoA ligase 4
MIR6852	microRNA 6852	Promotes ferroptosis. Binds to LINC0033 and serves as a negative upstream regulator of CBS-mediated ferroptosis inhibition.	qRT-PCR, gene knockdown, luciferase assay, gene overexpression, MTT assay, colony-formation assay	_NA_
ACVR1B	Activin A receptor type 1B	Inhibition attenuated erastin-induced ferroptosis.	Western blot, siRNA, glutathione assay, RT-PCR, cell viability assay	Activin receptor type-1B
TGFBR1	Transforming growth factor beta receptor 1	Inhibition attenuated erastin-induced ferroptosis.	Western blot, siRNA, glutathione assay, RT-PCR, cell viability assay	TGF-beta receptor type-1
BAP1	BRCA1 associated protein 1	Promotes ferroptosis induced by class I ferroptosis inducer.	Immunoprecipitation, western blotting, cell death, cell viability, RT-PCR	Ubiquitin carboxyl-terminal hydrolase BAP1
EPAS1	Endothelial PAS domain protein 1	A driver of ferroptosis susceptibility. Ablation reduced susceptibility to ferroptosis.	CRISPR, sgRNA, shRNA, immunoblot, cell viability, western blot	Endothelial PAS domain-containing protein 1
HILPDA	Hypoxia inducible lipid droplet associated	Promotes ferroptosis sensitivity downstream of HIF-2alpha.	RNA-Seq, western blot, qRT-PCR, shRNA, cell viability, immunoblot	Hypoxia-inducible lipid droplet-associated protein
HIF1A	Hypoxia inducible factor 1 subunit alpha	Re-sensitized HIF-2alpha-null cells to ferroptosis. Induce ferroptosis sensitivity in cancer cells.	cDNA screenin, cell viability	Hypoxia-inducible factor 1-alpha
ALOX12	Arachidonate 12-lipoxygenase, 12S type	An essential factor of p53-dependent ferroptosis. Loss of one Alox12 allele is sufficient to abrogate p53-mediated ferroptosis.	RNAi, qRT-PCR, western blot, CRISPR, cell death assay, GSH measurement, flow cytometer	Arachidonate 12-lipoxygenase
ACSL4	Acyl-CoA synthetase long chain family member 4	Required for ferroptosis induced by erastin. ACSL4-null cells are resistant to ferroptosis induced by either erastin.	Western blot, cell death assay, CRISPR	Long-chain-fatty-acid--CoA ligase 4
HMOX1	Heme oxygenase 1	Enhances the ferroptotic process in PRDX6-silenced cells by promoting cellular accumulation of ferrous ions. Overexpression increases both erastin and RSL-3-induced lipid ROS.	Gene transfection, western blot, qRT-PCR, LOOH quantification	Heme oxygenase 1
IFNG	Interferon gamma	Interferon gamma released from CD8+ T cells downregulates the expression of SLC3A2 and SLC7A11, and as a consequence, promotes tumour cell lipid peroxidation and ferroptosis.	BODIPY-C11, liperfluo staining, cell death measurement, FACS, cell proliferation and viability assay, qPCR, immunoblotting, glutathione quantification, MDA assay, glutamate assay	Interferon gamma
ANO6	Anoctamin 6	Essential for ferroptosis. Inhibition blocked ferroptotic cell death induced by RSL3/erastin.	Immunocytochemistry, RT-PCR, TUNEL Assay, flow Cytometry, LDH assay, gene knockout, siRNA	Anoctamin-6
LPIN1	Lipin 1	Overexpression of adipose lipin‐1 in mice facilitated the onset of hepatic ferroptosis.	Enzyme‐linked immunosorbent assay, lipid peroxidation assay, iron assay, MDA assay, qPCR, GSH assay	Phosphatidate phosphatase LPIN1
HMGB1	High mobility group box 1	Required for erastin-induced ferroptosis. Knockdown of HMGB1 decreased erastin-induced cell death.	Gene transfection, RNAi, cell viability assay, ELISA, LDH assay, flow cytometry, qPCR, western blot, electron microscopy	High mobility group protein B1
TNFAIP3	TNF alpha induced protein 3	Overexpression increased ROS generation and enhanced erastin-induced ferroptosis, whereas knockdown inhibited erastin-induced ferroptosis.	Lentivirus transduction, CCK-8 assay, DYE670 staining assay, ROS staining assay, RT-qPCR, western blot	Tumor necrosis factor alpha-induced protein 3
TLR4	Toll like receptor 4	Knockdown inhibited ferroptosis.	Immunohistochemistry, western blot, cell death assay, siRNA	Toll-like receptor 4
NOX4	NADPH oxidase 4	Knockdown inhibited ferroptosis.	Immunohistochemistry, western blot, cell death assay, siRNA	NADPH oxidase 4
ATF3	Activating transcription factor 3	Promotes ferroptosis induced by erastin.	Cell viability assay, transfection, lentiviral infection, qRT-PCR, western blot	Cyclic AMP-dependent transcription factor ATF-3
ATM	ATM serine/threonine kinase	Essential for ferroptosis. Genetic knockdown and chemical inhibition of ATM both suppress ferroptotic cell death.	siRNA, western blot, nuclear/cytosol fraction, cell viability, cell death, GSH assay, kinome screen, qRT-PCR, immunofluorescence assay	Serine-protein kinase ATM
YY1AP1	YY1 associated protein 1	Makes cells more sensitive to ferroptosis. Cells lacking YAP were no longer sensitised to ferroptosis.	Cell death, cell viability, lipid peroxidation, immunoblotting, CRISPR/Cas9, ChIP assay, qRT-PCR	YY1-associated protein 1
EGLN2	Egl-9 family hypoxia inducible factor 2	Inhibiting EGLN2 activation diminished ferroptotic tumor cell death.	Cytotoxicity assays, western blot, immunoprecipitation, RNA interference, gene transfection, qPCR, MDA assay	Egl nine homolog 2
MIOX	Myo-inositol oxygenase	Overexpression exacerbates cell death, knockdown inhibits ferroptosis.	MTT assay, measurement of GPX4 activity, labile iron pool assay, evaluation of cell death and cell morphology, immunohistochemical staining	Inositol oxygenase
TAZ	Tafazzin	TAZ removal confers ferroptosis resistance, whereas overexpression of TAZS89A sensitizes cells to ferroptosis.	Cell viability, cell death, western blot, siRNA, qRT-PCR, microarray, immunofluorescence staining, ChIP-seq, Lipid ROS assay	Tafazzin
MTDH	Metadherin	Can enhance sensitivity to inducers of ferroptosis. Enhances the vulnerability of cancer cells to ferroptosis.	Cell viability, qRT-PCR, western blotting, GSH assay, GPx4 activity assay, tumor xenograft model	Protein LYRIC
IDH1	Isocitrate dehydrogenase (NADP(+)) 1	Deletion of the mutant IDH1 allele or pharmacological inhibition of mutant IDH1 confers resistance to erastin-induced ferroptosis. Ectopic expression of mutant IDH1 promotes ferroptosis.	Cell transfection, cell viability, GSH assay, lipid ROS assay	Isocitrate dehydrogenase [NADP] cytoplasmic
SIRT1	Sirtuin 1	Knockout partially mitigates ferroptosis.	Lipid peroxidation, iron and GSH assay, qRT-PCR, western blot	NAD-dependent protein deacetylase sirtuin-1
TAZ	Tafazzin	TAZ removal confers ferroptosis resistance, while TAZS89A overexpression sensitizes cells to ferroptosis.	siRNA, qRT-PCR, western blot, cell viability, lipid ROS assay	Tafazzin
BECN1	Beclin 1	Overexpression aggravated isoflurane-induced cell damage by upregulating ferroptosis. This phenomenon was significantly attenuated by silencing of Beclin1.	Cell viability, RNAi, RT-qPCR, western blot, lipid peroxidation, iron, GSH and glutamate release assays	Beclin-1
FBXW7	F-box and WD repeat domain containing 7	FBXW7 plasmid induces ferroptosis.	Cell viability, lipid peroxidation, iron, GSH and ROS assays, western blot, RT-PCR, RNA-seq	F-box/WD repeat-containing protein 7
PANX1	Pannexin 1	Deletion protects against ferroptotic cell death. Silenced Panx1 expression significantly attenuated ferroptotic lipid peroxidation and iron accumulation induced by the ferroptosis inducer erastin.	Cell viability, cell death, qRT-PCR, western blot, lipid peroxidation detection, shRNA	Pannexin-1
DNAJB6	DnaJ heat shock protein family (Hsp40) member B6	Promotes ferroptosis in esophageal squamous cell carcinoma.	Western blot, immunohistochemistry,lentivirus infection, colony-forming, RT‑qPCR, CCK-8, transwell and mouse xenograft assays	DnaJ homolog subfamily B member 6
BACH1	BTB domain and CNC homolog 1	Promotes ferroptosis by repressing the transcription of a subset of the erastin-induced protective genes.	Western blotting, qPCR, cell death, labile iron detection, RNA-seq	Transcription regulator protein BACH1
ACSL4	Acyl-CoA synthetase long chain family member 4	Overexpression induced ferroptosis. The opposite results were observed when ACSL4 was silenced.	Western blotting, immunofluorescence, 5‑HETE, LDH and CCK-8 cell viability assay	Long-chain-fatty-acid--CoA ligase 4
LONP1	Lon peptidase 1, mitochondrial	Inhibition of LONP1 negatively regulates erastin-induced cell death.	Cell viability, western blot, qRT-PCR, lipid peroxidation assay, glutathione assay	Lon protease homolog, mitochondrial
Suppressor genes
SLC7A11	Solute carrier family 7 member 11	Silencing of SLC7A11 sensitized HT-1080 cells to erastin-induced death, whereas transfection of HT-1080 cells with a plasmid encoding SLC7A11 conferred protection from erastin- and sulfasalazine-induced death.	RT-qPCR, siRNA, gene transfection, cell viability	Cystine/glutamate transporter
GPX4	Glutathione peroxidase 4	RNAi-mediated GPX4 knockdown induces ferroptosis.	Affinity-based chemoproteomics, western blotting, and RNAi	Phospholipid hydroperoxide glutathione peroxidase
AKR1C1	Aldo-keto reductase family 1 member C1	Up-regulated in DU-145 erastin-resistant clones. Participate in the detoxification of toxic lipid metabolites. May confer partial resistance to erastin by enhancing the detoxification of reactive aldehydes generated downstream of the oxidative destruction of the plasma membrane during ferroptosis.	RNA-seq, glutamate release assay, cell growth, flow cytometry	Aldo-keto reductase family 1 member C1
AKR1C2	Aldo-keto reductase family 1 member C2	Up-regulated in DU-145 erastin-resistant clones. Participate in the detoxification of toxic lipid metabolites. May confer partial resistance to erastin by enhancing the detoxification of reactive aldehydes generated downstream of the oxidative destruction of the plasma membrane during ferroptosis.	RNA-seq, glutamate release assay, cell growth, flow cytometry	Aldo-keto reductase family 1 member C2
AKR1C3	Aldo-keto reductase family 1 member C3	Up-regulated in DU-145 erastin-resistant clones. Participate in the detoxification of toxic lipid metabolites. May confer partial resistance to erastin by enhancing the detoxification of reactive aldehydes generated downstream of the oxidative destruction of the plasma membrane during ferroptosis.	RNA-seq, glutamate release assay, cell growth, flow cytometry	Aldo-keto reductase family 1 member C3
GPX4	Glutathione peroxidase 4	Knockout of glutathione peroxidase 4 (Gpx4) causes cell death in a pathologically relevant form of ferroptosis. Knockdown renders cells more sensitive to ferroptosis-inducing agents.	Cell viability assessment, siRNA	Phospholipid hydroperoxide glutathione peroxidase
RB1	RB transcriptional corepressor 1	Rb knock-down cells exposed to sorafenib encounter ferroptosis. Lack of Rb sensitized HCC cells to the induction of ferroptosis.	RNA interference, cell viability assay, oxidative stress measurement	Retinoblastoma-associated protein
HSPB1	Heat shock protein family B (small) member 1	Knockdown of HSF1 and HSPB1 enhances erastin-induced ferroptosis, whereas heat shock pretreatment and overexpression of HSPB1 inhibits erastin-induced ferroptosis.	RNAi, RT-qPCR, western blot, cell viability	Heat shock protein beta-1
HSF1	Heat shock transcription factor 1	Knockdown of HSF1 and HSPB1 enhances erastin-induced ferroptosis, whereas heat shock pretreatment and overexpression of HSPB1 inhibits erastin-induced ferroptosis.	RNAi, RT-qPCR, western blot, cell viability	Heat shock factor protein 1
SLC7A11	Solute carrier family 7 member 11	Overexpressed in human cancer specimens. Overexpression inhibits ROS-induced ferroptosis.	Western blot, cell death test, ChIP assay, RT-PCR, immunofluorescence staining, colony formation assay, TUNEL and BrdU assay	Cystine/glutamate transporter
GPX4	Glutathione peroxidase 4	Ex vivo, Gpx4-deficient T cells rapidly accumulated membrane lipid peroxides and concomitantly underwent cell death driven by ferroptosis.	Viability assays, flow cytometry, lipid peroxidation assay	Phospholipid hydroperoxide glutathione peroxidase
GCLC	Glutamate-cysteine ligase catalytic subunit	RNAi knockdown sensitized cell death induced by cystine starvation.	RNAi, qPCR	Glutamate--cysteine ligase catalytic subunit
SLC7A11	Solute carrier family 7 member 11	Overexpression of SLC7A11 considerably abrogated ferroptosis.	Cell death quantification, gene transfection, western blot	Cystine/glutamate transporter
NFE2L2	Nuclear factor, erythroid 2 like 2	NRF2 plays a central role in protecting hepatocellular carcinoma (HCC) cells against ferroptosis	Cell Viability Analysis, western blot, RNAi, qRT-PCR	Nuclear factor erythroid 2-related factor 2
SQSTM1	Sequestosome 1	The interaction between p62 and Keap1 increased following erastin and sorafenib treatment. Knockdown of p62 suppressed NRF2 expression and promoted growth inhibition with increased ferroptotic events including GSH depletion, lipid ROS production, and an increase of iron levels.	Immunoprecipitation assay, shRNA knockdown, iron assay, lipid peroxidation assay, glutathione assay, cell viability	Sequestosome-1
NQO1	NAD(P)H quinone dehydrogenase 1	Knockdown of p62, quinone oxidoreductase‐1, heme oxygenase‐1, and ferritin heavy chain‐1 by RNA interference in HCC cells promoted ferroptosis in response to erastin and sorafenib.	qRT‐PCR, RNA interference	NAD(P)H dehydrogenase [quinone] 1
HMOX1	Heme oxygenase 1	Knockdown of p62, quinone oxidoreductase‐1, heme oxygenase‐1, and ferritin heavy chain‐1 by RNA interference in HCC cells promoted ferroptosis in response to erastin and sorafenib.	qRT‐PCR, RNA interference	Heme oxygenase 1
FTH1	Ferritin heavy chain 1	Knockdown of p62, quinone oxidoreductase‐1, heme oxygenase‐1, and ferritin heavy chain‐1 by RNA interference in HCC cells promoted ferroptosis in response to erastin and sorafenib.	qRT‐PCR, RNA interference	Ferritin heavy chain
MUC1	Mucin 1, cell surface associated	MUC1-C (C-terminal subunit) blocks erastin-induced ferroptosis and induces increases in GSH.	shRNA, GSH level measurement, cell death test	Mucin-1
SLC3A2	Solute carrier family 3 member 2	Required for in vitro cell survival because of its role in protecting cells from ferroptosis.	Cell survival test	4F2 cell-surface antigen heavy chain
MT1G	Metallothionein 1G	A negative regulator of ferroptosis in HCC cells. Knockdown of MT‐1G by RNA interference increases glutathione depletion and lipid peroxidation, which contributes to sorafenib‐induced ferroptosis.	RNA interference, cell viability assay, colony formation assay, western blot, qRT-PCR, glutathione assay, lipid peroxidation assay	Metallothionein-1G
NFE2L2	Nuclear factor, erythroid 2 like 2	Required for sorafenib‐induced expression of MT‐1G which is a ferroptosis suppressor.	shRNA, qRT-PCR, western blot	Nuclear factor erythroid 2-related factor 2
SLC40A1	Solute carrier family 40 member 1	Involved in siramesine and lapatinib-induced ferroptotic cell death. Its expression is decreased after treatment with siramesine alone or in combination with lapatinib. Overexpression FPN resulted in decreased ROS and cell death whereas knockdown of FPN increased cell death after siramesine and lapatinib treatment.	Western blot, densitometry quantification, siRNA, gene transfection, cell death test	Solute carrier family 40 member 1
SLC7A11	Solute carrier family 7 member 11	Knockdown increased cell death.	siRNA, western blot, cell death test	Cystine/glutamate transporter
GPX4	Glutathione peroxidase 4	Knockdown increased cell death.	siRNA, western blot, cell death test	Phospholipid hydroperoxide glutathione peroxidase
SLC7A11	Solute carrier family 7 member 11	Inhibition induces ferroptosis. Silencing of the SLC7A11 gene increases the cisplatin sensitivity of resistant HNC cells.	Cell viability, western blot, siRNA or shRNA, glutathione and ROS production measurements	Cystine/glutamate transporter
CISD1	CDGSH iron sulfur domain 1	Genetic inhibition of CISD1 contributes to erastin-induced ferroptosis. Stabilization of the iron sulfur cluster of CISD1 inhibits ferroptosis.	Cytotoxicity assays, western blot, q-PCR, RNAi	CDGSH iron-sulfur domain-containing protein 1
SLC7A11	Solute carrier family 7 member 11	Elevated levels of expression are resistant to erastin-induced ferroptosis. Repression of SLC7A11 expression by p53 sensitized cells to undergo erastin-induced ferroptosis.	Western blot, cell death assay, qPCR	Cystine/glutamate transporter
FANCD2	FA complementation group D2	Inhibits erastin-induced ferroptosis. Plays a novel role in the negative regulation of ferroptosis.	Cell viability assay, Q-PCR, western blot, iron assay, lipid peroxidation assay, glutathione assay	Fanconi anemia group D2 protein
GPX4	Glutathione peroxidase 4	Protects lipid peroxidation. Cell damage induced by GPx4 ablation is involved in ferroptosis.	RT-PCR, western blot, cytotoxicity assay, cell proliferation assay, siRNA	Phospholipid hydroperoxide glutathione peroxidase
NFE2L2	Nuclear factor, erythroid 2 like 2	Nrf2 activation contributes to the resistance of HNCs to artesunate-induced ferroptosis. Nrf2 inhibition sensitizes head and neck cancer cells to artesunate-induced ferroptosis.	Cell viability assay, RNAi, gene transfection, western blot	Nuclear factor erythroid 2-related factor 2
FTMT	Ferritin mitochondrial	Overexpression significantly inhibited erastin-induced ferroptosis.	Cell viability assay, western blot	Ferritin
HSPA5	Heat shock protein family A (Hsp70) member 5	Negatively regulates ferroptosis. Suppression of HSPA5 expression increased erastin-induced death. Overexpressed HSPA5 inhibited erastin-induced ferroptotic cell death.	Cell viability assay, western blot, shRNA, gene transfection	Endoplasmic reticulum chaperone BiP
ATF4	Activating transcription factor 4	Inhibition of ATF4 expression increased erastin-induced cell death. ATF4 results in the induction of HSPA5, which in turn protects against GPX4 protein degradation and subsequent ferroptosis.	CCK8 cell viability assay, clonogenic cell survival assay, western blot, q-PCR, RNAi	Cyclic AMP-dependent transcription factor ATF-4
SLC7A11	Solute carrier family 7 member 11	Slc7a11 deletion increases susceptibility to iron overload-induced ferroptosis.	Cell viability, RNAi, RT-PCR	Cystine/glutamate transporter
GPX4	Glutathione peroxidase 4	Ferroptosis drives neurodegeneration in Gpx4BIKO mice.	RT-qPCR, behavior test, western blot	Phospholipid hydroperoxide glutathione peroxidase
GPX4	Glutathione peroxidase 4	Downregulation conferred increased sensitivity to ferroptosis following cystine deprivation.	Immunoblotting, cell viability	Phospholipid hydroperoxide glutathione peroxidase
HMOX1	Heme oxygenase 1	Demonsrates antiferroptotic role. HO-1 deficiency promotes erastin-induced ferroptosis.	RT-PCR, western blot, cell viability, siRNA	Heme oxygenase 1
ATF4	Activating transcription factor 4	ATF4 expression induces acquired cell death resistance. ATF4 knockdown renders cells susceptible for ferroptosis.	siRNA, cell transfection, cell viability assay, RT-PCR, immunoblotting	Cyclic AMP-dependent transcription factor ATF-4
NFE2L2	Nuclear factor, erythroid 2 like 2	Nrf2 over expression promotes resistance to ferroptosis.	Cell growth assay	Nuclear factor erythroid 2-related factor 2
TP53	Tumor protein p53	Inhibits ferroptosis in human colorectal cancer (CRC) cells. Loss of TP53 restored erastin sensitivity. Inhibits cell death induction by erastin in human CRC cells.	RNAi, live-cell imaging, cell viability, qPCR, western blot	Cellular tumor antigen p53
SLC7A11	Solute carrier family 7 member 11	Knockdown sensitized cells to erastin.	shRNA, cell viability	Cystine/glutamate transporter
HELLS	Helicase, lymphoid specific	LSH inhibits ferroptosis by decreasing the intracellular levels of iron and lipid ROS.	Plate-colony formation assay; measurement of total ROS, Lipid ROS, and intracellular iron	Lymphoid-specific helicase
SCD	Stearoyl-CoA desaturase	Depletion of the SCD1 and FADS2 metabolic genes induces ferroptosis.	shRNA, RT-qPCR, MTT assay, total iron detection, lipid ROS detection	Acyl-CoA desaturase
FADS2	Fatty acid desaturase 2	Depletion of the SCD1 and FADS2 metabolic genes induces ferroptosis.	shRNA, RT-qPCR, MTT assay, total iron detection, lipid ROS detection	Acyl-CoA 6-desaturase
SRC	SRC proto-oncogene, non-receptor tyrosine kinase	Src-STAT3 activation renders the cell unable to undergo to ferroptosis. Src inhibition decreased cell viability significantly, and that loss of viability was rescued by ferroptosis inhibitors.	Immunoblotting, RNAi, qPCR, western blot, cell viability	Proto-oncogene tyrosine-protein kinase Src
STAT3	Signal transducer and activator of transcription 3	Src-STAT3 activation renders the cell unable to undergo to ferroptosis.	Immunoblotting, RNAi, qPCR, western blot, cell viability	Signal transducer and activator of transcription 3
NFE2L2	Nuclear factor, erythroid 2 like 2	ARF-mediated ferroptosis was largely abrogated by co-expression of NRF2.	Gene transfection, cell death quantification	Nuclear factor erythroid 2-related factor 2
PML	Promyelocytic leukemia	PML expression turned cells highly resistant to ferroptosis.	Cell death assessment	Protein PML
MTOR	Mechanistic target of rapamycin kinase	Necessary and sufficient to protect cardiomyocyte cells against ferroptotic cell death. mTOR overexpression suppressed ferroptotic cell death, whereas mTOR deletion exaggerated cell death.	Cell viability assay, ROS production assay, western blot	Serine/threonine-protein kinase mTOR
NFS1	NFS1 cysteine desulfurase	Suppression of NFS1 cooperates with inhibition of cysteine transport to trigger ferroptosis in vitro and slow tumour growth. Suppression of NFS1 predisposes cancer cells to ferroptosis.	RNAi, cell viability assay,flow cytometry	Cysteine desulfurase
TP63	Tumor protein p63	Delta Np63 alpha can inhibit ferroptosis independent of p53. Overexpression protects cells from ferroptosis-inducing agents.	siRNA, cell death quantification	Tumor protein 63
SLC7A11	Solute carrier family 7 member 11	Overexperession of SLC7A11 attenuated BAY-inhibited cell viability by ferroptosis.	Cell viability assay, qRT-PCR, shRNA, gene overexpression, western blot	Cystine/glutamate transporter
TP53	Tumor protein p53	p53 stabilization suppresses ferroptosis. p53 suppresses metabolic stress-induced ferroptosis.	Immunoblotting, cell death quantification, time-lapse imaging	Cellular tumor antigen p53
CDKN1A	Cyclin dependent kinase inhibitor 1A	Required to to suppress ferroptosis.	CRISPR, shRNA, immunoblotting, cell-cycle profile, cell death quantification	Cyclin-dependent kinase inhibitor 1
MIR137	microRNA 137	Suppresses ferroptosis both in vitro and in vivo.	Immunoblotting, luciferase reporter assay, qRT-PCR, cell viability assay, colony formation assay, malondialdehyde assay, iron assay, flow cytometer, shRNA, xenograph mouse model	_NA_
SLC40A1	Solute carrier family 40 member 1	Overexpression of Fpn inhibited ferroptosis.	Cell viability assay, lipid ROS measurement, RT-qPCR, western blot	Solute carrier family 40 member 1
GPX4	Glutathione peroxidase 4	Activation blocked ferroptosis.	Cell viability assay, lipid ROS measurement, RT-qPCR, western blot	Phospholipid hydroperoxide glutathione peroxidase
GPX4	Glutathione peroxidase 4	GPX4-overexpressing cells were resistant to reactive oxygen species-induced cell death. Conversely, GPX4-knockdown cells were sensitive to reactive oxygen species-induced cell death.	Immunohistochemistry, qRT-PCR,lentiviral transduction, shRNA, flow cytometry, cell viability assay	Phospholipid hydroperoxide glutathione peroxidase
ENPP2	Ectonucleotide pyrophosphatase/phosphodiesterase 2	Overexpression modestly promotes migration and proliferation and significantly inhibits erastin-induced ferroptosis.	Cell viability assay, qRT-PCR, western blot, ROS measurement, ELISA	Ectonucleotide pyrophosphatase/phosphodiesterase family member 2
VDAC2	Voltage dependent anion channel 2	Overexpression could partially protect cells from ferroptosis.	Western blot, cell viability assay	Voltage-dependent anion-selective channel protein 2
FH	Fumarate hydratase	FH inactivation (FH-/- ) proves synthetic lethal with inducers of ferroptosis. FH-/- sensitizes cells to multiple ferroptosis inducers.	CRISPR/Cas9, sgRNA, cell viability assay, immunoblotting, qPCR,	Fumarate hydratase
CISD2	CDGSH iron sulfur domain 2	Overexpression conferred resistance to ferroptosis. Inhibition blocked resistance to ferroptotic cell death.	Cell viability and death assay, GSH and ROS levels and lipid peroxidation assays, RNAi, gene transfection, immunoblotting	CDGSH iron-sulfur domain-containing protein 2
SLC40A1	Solute carrier family 40 member 1	A negative regulator of ferroptosis by reducing intracellular iron concentration. Knockdown accelerates erastin-induced ferroptosis.	Cell viability, qRT-PCR, western blot, siRNA	Solute carrier family 40 member 1
MIR9-1	microRNA 9-1	Overexpression of miR‐9 suppressed GOT1, which subsequently reduced ferroptosis. Suppression of miR‐9 increased the sensitivity of melanoma cells to ferroptosis inducers.	Immunoblotting, luciferase reporter assay, qPCR, cell viability assay, MDA assay, iron assay, glutamate assay	_NA_
MIR9-2	microRNA 9-2	Overexpression of miR‐9 suppressed GOT1, which subsequently reduced ferroptosis. Suppression of miR‐9 increased the sensitivity of melanoma cells to ferroptosis inducers.	Immunoblotting, luciferase reporter assay, qPCR, cell viability assay, MDA assay, iron assay, glutamate assay	_NA_
MIR9-3	microRNA 9-3	Overexpression of miR‐9 suppressed GOT1, which subsequently reduced ferroptosis. Suppression of miR‐9 increased the sensitivity of melanoma cells to ferroptosis inducers.	Immunoblotting, luciferase reporter assay, qPCR, cell viability assay, MDA assay, iron assay, glutamate assay	_NA_
CBS	Cystathionine beta-synthase	Inhibition triggers ferroptosis in hepatocellular carcinoma.	Cell viability, western blotting, LC/ESI-MS/MS, flow cytometry, xenograft mice	Cystathionine beta-synthase
NFE2L2	Nuclear factor, erythroid 2 like 2	Associated with resistance to ferroptosis. Inhibition of Nrf2 sensitized cells to ferroptosis.	Cell viability and cell death assays, ROS production measurement, RNAi, gene transfection, immunoblotting	Nuclear factor erythroid 2-related factor 2
SQSTM1	Sequestosome 1	Inhibition of the p62 gene significantly reduced cell viability and increased cellular lipid ROS levels in HN3R cells; this was reversed by treatment with ferrostatin-1, a ferroptosis inducer.	siRNA, qPRC, fluorescent microscopy and flow cytometry, ROS production measurement	Sequestosome-1
GPX4	Glutathione peroxidase 4	Overexpression GPX4 resulted in decreased cell death after RSL3 treatment. Moreover, this effect was able to be reversed by overexpression of GPX4.	Cell viability, cell death, ROS determination, western blot	Phospholipid hydroperoxide glutathione peroxidase
ISCU	Iron-sulfur cluster assembly enzyme	Over expression significantly attenuated DHA induced ferroptosis.	Cell viability, cell cycle, ROS determination, western blot, immunofluorescence, ectopic expressing, lentiviral transduction	Iron-sulfur cluster assembly enzyme ISCU
FTH1	Ferritin heavy chain 1	FTH reconstituted cells exhibited the reduced lipid peroxides content and restored the DHA-induced ferroptosis.	Cell viability, cell cycle, ROS determination, western blot, immunofluorescence, ectopic expressing, lentiviral transduction	Ferritin heavy chain
ACSL3	Acyl-CoA synthetase long chain family member 3	Required for exogenous monounsaturated fatty acids to protect cells against ferroptosis. Negatively correlates with ferroptosis sensitivity.	Dead cell count, gene knockout, confocal imaging, thin-layer chromatography, BODIPY 493/503 imaging, CRISPR/Cas9, RT-qPCR, western blot	Long-chain-fatty-acid--CoA ligase 3
OTUB1	OTU deubiquitinase, ubiquitin aldehyde binding 1	Inactivation promotes ferroptosis by down-regulating SLC7A11 levels. Overexpression is critical for tumor growth.	CRISPR/Cas9, RNAi, cell death, western blot, qRT-PCR	Ubiquitin thioesterase OTUB1
CD44	CD44 molecule (Indian blood group)	Knockdown sensitizes cells to ferroptosis.	Western blot, siRNA, cell death	CD44 antigen
LINC00336	Long intergenic non-protein coding RNA 336	Overexpression inhibits ferroptosis. Knockdown promotes ferroptosis.	qRT-PCR, MTT assay, colony-formation assay, lipid ROS assays, iron assay, immunoblotting	Putative uncharacterized protein encoded by LINC00336
STAT3	Signal transducer and activator of transcription 3	Upregulated in ferroptosis resistant cells. Inhibition increases ferroptosis.	Cell viability tests, ROS and lipid peroxidation measures, MDA measurement, western blot	Signal transducer and activator of transcription 3
BRD4	Bromodomain containing 4	Inhibition induces ferroptosis.	Cell proliferation assay, migration and invasion assays, RT-PCR, western blot, immunohistochemistry, iron assay	Bromodomain-containing protein 4
PRDX6	Peroxiredoxin 6	A negative regulator of ferroptotic cell death.	Western blot, flow cytometry, SRB assay, gene transfection, shRNA, LOOH quantification	Peroxiredoxin-6
MIR17	microRNA 17	Protects endothelial HUVEC cells from erastin-induced ferroptosis. Overexpression significantly reduced erastin-induced growth inhibition and ROS generation of HUVEC cells.	Lentivirus transduction, CCK-8 assay, DYE670 staining assay, ROS staining assay, RT-qPCR, western blot	_NA_
SCD	Stearoyl-CoA desaturase	Inhibition of SCD1 induces ferroptotic cell death. Expression of SCD1 protects cells from ferroptosis.	Cell viability, cell death, BODIPY staining, siRNA, RT-qPCR, western blot, gene overexpression,	Acyl-CoA desaturase
SESN2	Sestrin 2	Has cytoprotective effect against ferroptosis. In cells expressing Sesn2, erastin-induced cell death, ROS formation, and glutathione depletion were almost completely inhibited compared to that in control cells.	MTT assay, RT-PCR, luciferase assay, immunoblot, siRNA, Lipid peroxidation assay, GSH measurement	Sestrin-2
NF2	Neurofibromin 2	Genetic inactivation of NF2 rendered cancer cells more sensitive to ferroptosis. Mediates cell density-dependent inhibition of ferroptosis.	Cell death, cell viability, lipid peroxidation, immunoblotting, CRISPR/Cas9, ChIP assay, qRT-PCR	Merlin
ARNTL	Aryl hydrocarbon receptor nuclear translocator like	Degration of the protein is critical for ferroptosis. Blocking ARNTL degradation diminished ferroptotic tumor cell death.	Cytotoxicity assays, western blot, immunoprecipitation, RNA interference, gene transfection, qPCR, MDA assay	Aryl hydrocarbon receptor nuclear translocator-like protein 1
HIF1A	Hypoxia inducible factor 1 subunit alpha	Destabilizing HIF1A facilitated ferroptotic tumor cell death.	Cytotoxicity assays, western blot, immunoprecipitation, RNA interference, gene transfection, qPCR, MDA assay	Hypoxia-inducible factor 1-alpha
JUN	Jun proto-oncogene, AP-1 transcription factor subunit	O-GlcNAcylated c-Jun represents an obstructive factor to ferroptosis.	Immunofluorescence, western blotting, immunohistochemistry, cell viability, colony formation, qPCR, lipid peroxidation assay, iron assay	Transcription factor AP-1
CA9	Carbonic anhydrase 9	Inhibition induces ferroptosis.	qRT-PCR, western blot, cell viability assay, siRNA, ROS detection	Carbonic anhydrase 9
HSPA5	Heat shock protein family A (Hsp70) member 5	Knockdown of GRP78 enhanced artesunate-induced ferroptosis of pancreatic cancer cells.	Fluorescent staining, CCK8, Western blot, shRNA, qRT-PCR	Endoplasmic reticulum chaperone BiP
TMBIM4	Transmembrane BAX inhibitor motif containing 4	Protects against ferroptosis in HCC cells. Inhibition increased ferroptotic cel death.	Cell viability and clonogenic survival assay, immunofluorescence, western blot, RNAi, gene transfection, qRT-PCR, lipid peroxidation assay	Protein lifeguard 4
HSPA5	Heat shock protein family A (Hsp70) member 5	Serves as a negative regulator of DHA-induced ferroptosis.	Cell viability, colony formation, cell death, lipid ROS assay, GSH determination, siRNA, western blot, RT-PCR, xenograft tumor model	Endoplasmic reticulum chaperone BiP
PLIN2	Perilipin 2	An indispensable gene and protein in the suppression of ferroptosis caused by abnormal lipometabolism in gastric carcinoma.	Cell proliferation and clonogenic assay, cell survival analysis, xenografts tumor, RNA-seq, RT‑qPCR, ROS assay	Perilipin-2
MIR212	microRNA 212	Overexpression of miR-212-5p attenuated ferroptosis while downregulation of miR-212-5p promoted ferroptotic cell death.	Controlled cortical impact model, iron assay, MDA assay, RT-PCR, western blotting, cell death	_NA_
Fer1HCH	Ferritin 1 Heavy Chain Homolog	Reduced heavy chain levels caused severe mitochondrial defects and ferroptosis.	RT-qPCR, immunohistochemistry, EdU staining, TUNEL staining	Ferritin
AIFM2	Apoptosis inducing factor mitochondria associated 2	A glutathione-independent ferroptosis suppressor. Pharmacological targeting of FSP1 strongly synergizes with GPX4 inhibitors to trigger ferroptosis.	Expression cloning, cell death, cell viability, LDH assay, western blot, LC-MS, NADH consumption assay	Apoptosis-inducing factor 2
AIFM2	Apoptosis inducing factor mitochondria associated 2	A potent ferroptosis-resistance factor. Positively correlates with ferroptosis resistance.	Synthetic lethal CRISPR-Cas9 screen, cell death, western blotting, lipid droplet fractionation, glutathione measurement, tumour xenograft growth, CoQ measurement	Apoptosis-inducing factor 2
LAMP2	Lysosomal associated membrane protein 2	Knockdown promoted ferroptosis.	Cell viability, western blot, ROS induction, glutathione assay, lipid peroxidation assay	Lysosome-associated membrane glycoprotein 2
ZFP36	ZFP36 ring finger protein	ZFP36 plasmid impaired FBXW7 plasmid-induced HSC ferroptosis. Overexpression of Zfp36 impaired erastin- or sorafenib-induced ferroptosis.	Cell viability, lipid peroxidation, iron, GSH and ROS assays, western blot, RT-PCR, RNA-seq	mRNA decay activator protein ZFP36
GPX4	Glutathione peroxidase 4	Depletion or inhibition resulted in cell death by ferroptosis.	Quantitative proteomic analysis, siRNA, RNA-seq and qRT-PCR, cell viability, lipid peroxidation assay, GSH measurement, western blot	Phospholipid hydroperoxide glutathione peroxidase
PROM2	Prominin 2	Induced by ferroptotic stress and promotes resistance to ferroptotic cell death. Facilitates ferroptosis resistance in mammary epithelial and breast carcinoma cells.	RNA-seq, western blot, qPCR, siRNA, cell count, cell death, iron assay	Prominin-2
CHMP5	Charged multivesicular body protein 5	Ferroptosis activators increase ESCRT-III subunits (e.g., CHMP5 and CHMP6). Knockdown of CHMP5 or CHMP6 sensitizes human cancer cells to ferroptosis.	RNAi, western blot, iron, malondialdehyde and cytotoxicity assays	Charged multivesicular body protein 5
CHMP6	Charged multivesicular body protein 6	Ferroptosis activators increase ESCRT-III subunits (e.g., CHMP5 and CHMP6). Knockdown of CHMP5 or CHMP6 sensitizes human cancer cells to ferroptosis.	RNAi, western blot, iron, malondialdehyde and cytotoxicity assays	Charged multivesicular body protein 6
AKR1C1	Aldo-keto reductase family 1 member C1	Inhibition completely resensitizes resistant melanoma cells to ferroptosis execution.	RNAi, cell transfection, western blotting, qRT-PCR, cell viability, lipid peroxides evaluation	Aldo-keto reductase family 1 member C1
AKR1C2	Aldo-keto reductase family 1 member C2	Inhibition completely resensitizes resistant melanoma cells to ferroptosis execution.	RNAi, cell transfection, western blotting, qRT-PCR, cell viability, lipid peroxides evaluation	Aldo-keto reductase family 1 member C2
AKR1C3	Aldo-keto reductase family 1 member C3	Inhibition completely resensitizes resistant melanoma cells to ferroptosis execution.	RNAi, cell transfection, western blotting, qRT-PCR, cell viability, lipid peroxides evaluation	Aldo-keto reductase family 1 member C3
CBS	Cystathionine beta-synthase	Knockdown in erastin-resistant cells caused ferroptotic cell death, while overexpression conferred ferroptosis resistance.	RNAi, cell viability, ROS analysis, GSH, glutamate release and cystine uptake assays, western blotting, qRT-PCR	Cystathionine beta-synthase
NFE2L2	Nuclear factor, erythroid 2 like 2	Genetically repression of NRF2 enhanced ferroptosis susceptibility.	RNAi, cell viability, ROS analysis, GSH, glutamate release and cystine uptake assays, western blotting, qRT-PCR	Nuclear factor erythroid 2-related factor 2
CAV1	Caveolin 1	Cav-1 deficiency aggravated ferroptosis. Short hairpin RNA of Cav-1 promoted ferroptosis, which was ameliorated by Cav-1 overexpression.	Immunofluorescence, western blot, ROS detection	Caveolin-1
GCH1	GTP cyclohydrolase 1	Gch1 overexpression and its downstream metabolites BH4/BH2 rescue from ferroptosis. Inhibition of GCH1 activity can sensitize resistant cancer cells to ferroptosis induction.	CRISPR activation screening, qRT-PCR, cell viability, cell counts, western blot	GTP cyclohydrolase 1

## Sheet: Table S2
Table S2. The annotated gene set file used in ssGSEA.
aDCs	na	CD83	LAMP3	CCL1
APC_co_inhibition	na	C10orf54	CD274	LGALS9	PDCD1LG2	PVRL3
APC_co_stimulation	na	CD40	CD58	CD70	ICOSLG	SLAMF1	TNFSF14	TNFSF15	TNFSF18	TNFSF4	TNFSF8	TNFSF9
B_cells	na	BACH2	BANK1	BLK	BTLA	CD79A	CD79B	FCRL1	FCRL3	HVCN1	RALGPS2
CCR	na	CCL16	TPO	TGFBR2	CXCL2	CCL14	TGFBR3	IL11RA	CCL11	IL4I1	IL33	CXCL12	CXCL10	BMPER	BMP8A	CXCL11	IL21R	IL17B	TNFRSF9	ILF2	CX3CR1	CCR8	TNFSF12	CSF3	TNFSF4	BMP3	CX3CL1	BMP5	CXCR2	TNFRSF10D	BMP2	CXCL14	CCL28	CXCL3	BMP6	CCL21	CXCL9	CCL23	IL6	TNFRSF18	IL17RD	IL17D	IL27	CCL7	IL1R1	CXCR4	CXCR2P1	TGFB1I1	IFNGR1
CD8+_T_cells	na	CD8A
Check-point	na	IDO1	LAG3	CTLA4	TNFRSF9	ICOS	CD80	PDCD1LG2	TIGIT	CD70	TNFSF9	ICOSLG	KIR3DL1	CD86	PDCD1	LAIR1	TNFRSF8	TNFSF15	TNFRSF14	IDO2	CD276	CD40	TNFRSF4	TNFSF14	HHLA2	CD244	CD274	HAVCR2	CD27	BTLA	LGALS9	TMIGD2	CD28	CD48	TNFRSF25	CD40LG	ADORA2A	VTCN1	CD160	CD44	TNFSF18	TNFRSF18	BTNL2	C10orf54	CD200R1	TNFSF4	CD200	NRP1
Cytolytic_activity	na	PRF1	GZMA
DCs	na	CCL17	CCL22	CD209	CCL13
HLA	na	HLA-E	HLA-DPB2	HLA-C	HLA-J	HLA-DQB1	HLA-DQB2	HLA-DQA2	HLA-DQA1	HLA-A	HLA-DMA	HLA-DOB	HLA-DRB1	HLA-H	HLA-B	HLA-DRB5	HLA-DOA	HLA-DPB1	HLA-DRA	HLA-DRB6	HLA-L	HLA-F	HLA-G	HLA-DMB	HLA-DPA1
iDCs	na	CD1A	CD1E
Inflammation-promoting	na	CCL5	CD19	CD8B	CXCL10	CXCL13	CXCL9	GNLY	GZMB	IFNG	IL12A	IL12B	IRF1	PRF1	STAT1	TBX21
Macrophages	na	C11orf45	CD68	CLEC5A	CYBB	FUCA1	GPNMB	HS3ST2	LGMN	MMP9	TM4SF19
Mast_cells	na	CMA1	MS4A2	TPSAB1
MHC_class_I	na	B2M	HLA-A	TAP1
Neutrophils	na	EVI2B	HSD17B11	KDM6B	MEGF9	MNDA	NLRP12	PADI4	SELL	TRANK1	VNN3
NK_cells	na	KLRC1	KLRF1
Parainflammation	na	CXCL10	PLAT	CCND1	LGMN	PLAUR	AIM2	MMP7	ICAM1	MX2	CXCL9	ANXA1	TLR2	PLA2G2D	ITGA2	MX1	HMOX1	CD276	TIRAP	IL33	PTGES	TNFRSF12A	SCARB1	CD14	BLNK	IFIT3	RETNLB	IFIT2	ISG15	OAS2	REL	OAS3	CD44	PPARG	BST2	OAS1	NOX1	PLA2G2A	IFIT1	IFITM3	IL1RN
pDCs	na	CLEC4C	CXCR3	GZMB	IL3RA	IRF7	IRF8	LILRA4	PHEX	PLD4	PTCRA
T_cell_co-inhibition	na	BTLA	C10orf54	CD160	CD244	CD274	CTLA4	HAVCR2	LAG3	LAIR1	TIGIT
T_cell_co-stimulation	na	CD2	CD226	CD27	CD28	CD40LG	ICOS	SLAMF1	TNFRSF18	TNFRSF25	TNFRSF4	TNFRSF8	TNFRSF9	TNFSF14
T_helper_cells	na	CD4
Tfh	na	PDCD1	CXCL13	CXCR5
Th1_cells	na	IFNG	TBX21	CTLA4	STAT4	CD38	IL12RB2	LTA	CSF2
Th2_cells	na	PMCH	LAIR2	SMAD2	CXCR6	GATA3	IL26
TIL	na	ITM2C	CD38	THEMIS2	GLYR1	ICOS	F5	TIGIT	KLRD1	IRF4	PRKCQ	FCRL5	SIRPG	LPXN	IL2RG	CCL5	LCK	TRAF3IP3	CD86	MAL	LILRB1	DOK2	CD6	PAG1	LAX1	PLEK	PIK3CD	SLAMF1	XCL1	GPR171	XCL2	TBX21	CD2	CD53	KLHL6	SLAMF6	CD40	SIT1	TNFRSF4	CD79A	CD247	LCP2	CD3D	CD27	SH2D1A	FYB	ARHGAP30	ACAP1	CST7
Treg	na	IL12RB2	TMPRSS6	CTSC	LAPTM4B	TFRC	RNF145	NETO2	ADAT2	CHST2	CTLA4	NFE2L3	LIMA1	IL1R2	ICOS	HSDL2	HTATIP2	FKBP1A	TIGIT	CCR8	LTA	SLC35F2	IL21R	AHCYL1	SOCS2	ETV7	BCL2L1	RRAGB	ACSL4	CHRNA6	BATF	LAX1	ADPRH	TNFRSF4	ANKRD10	CD274	CASP1	LY75	NPTN	SSTR3	GRSF1	CSF2RB	TMEM184C	NDFIP2	ZBTB38	ERI1	TRAF3	NAB1	HS3ST3B1
Type_I_IFN_Reponse	na	DDX4	IFIT1	IFIT2	IFIT3	IRF7	ISG20	MX1	MX2	RSAD2	TNFSF10
Type_II_IFN_Reponse	na	GPR146	SELP	AHR
[truncated: 206 more columns]

## Sheet: Table S3
Table S3. Detailed cancer types and corresponding abbreviations.
TCGA	name
ACC	adrenocortical cancer
BLCA	bladder urothelial carcinoma
BRCA	breast invasive carcinoma
CCA	cholangiocarcinoma
CESA	cervical & endocervical cancer
COAD	colon adenocarcinoma
DLBC	diffuse large B-cell lymphoma
ESCA	esophageal carcinoma
GBM	glioblastoma multiforme
HNSC	head & neck squamous cell carcinoma
KICH	kidney chromophobe
KIRC	kidney clear cell carcinoma
KIRP	kidney papillary cell carcinoma
LAML	acute myeloid leukemia
LGG	brain lower grade glioma
LIHC	liver hepatocellular carcinoma
LUAD	lung adenocarcinoma
LUSC	lung squamous cell carcinoma
MESO	mesothelioma
OV	ovarian serous cystadenocarcinoma
PAAD	pancreatic adenocarcinoma
PCPG	pheochromocytoma & paraganglioma
PRAD	prostate adenocarcinoma
READ	rectum adenocarcinoma
SARC	sarcoma
SKCM	skin cutaneous melanoma
STAD	stomach adenocarcinoma
TGCT	testicular germ cell tumor
THCA	thyroid carcinoma
THYM	thymoma
UCEC	uterine corpus endometrioid carcinoma
UCS	uterine carcinosarcoma
UVM	uveal melanoma

## Sheet: Table S4
Table S4.The baseline characteristics of the TCGA cohort, GSE68465, and GSE72094 cohorts.
	TCGA cohort		GSE68465		GSE72094
No. of patients	500		442		398
Age (mean, range)	65.3 (33-88)		64.4 (33-87)		69.4 (38-89)
Gender (%)
Female	270	0.54	219	0.495475	222	0.557789
Male	230	0.46	223	0.504525	176	0.442211
Stage (%)
I	268	0.536	NA		254	0.638191
II	119	0.238			67	0.168342
III	80	0.16			57	0.143216
IV	25	0.05			15	0.0376884
unknown	8	0.016			5	0.0125628
T
I	167	0.334	150	0.339367	NA
II	267	0.534	251	0.567873
III	45	0.09	28	0.0633484
IV	18	0.036	11	0.0248869
unknown	3	0.006	2	0.00452489
N
0	324	0.648	299	0.676471	NA
1	94	0.188	87	0.196833
2	69	0.138	53	0.11991
3	2	0.004	0	0
unknown	11	0.022	3	0.00678733
M
0	332	0.664	NA		NA
1	24	0.048
unknown	140	0.28
Smoking (%)
never smoked	71	0.142	49	0.11086	31	0.0778894
currently smoking	119	0.238	32	0.0723982	300	0.753769
smoke in the past	296	0.592	268	0.606335
unknown	14	0.028	92	0.208145	67	0.168342
Survival status
OS days (median)	654.5		1410		824
NA, not reported

## Sheet: Table S5
Table S5. The descriptive analysis of the basic characteristic of high- and low-risk groups in both cohorts.
	TCGA cohort			GSE68465 cohort			GSE72094 cohort
	high-risk	low-risk	P-value	high-risk	low-risk	P-value	high-risk	low-risk	P-value
No. of patients	250	250		221	221		199	199
Age (mean, range)	64.4 (33,88)	66.1 (39,87)	0.074 (t test)	64.5 (33,82)	64.3 (35,87)	0.888 (t test)	67.8 (38,87)	70.9 (39,86)	0.650 (t test)
Gender			0.007 (Chi-square)			0.017 (Chi-square)			0.130 (Chi-square)
Female	120	150		97	122		103	119
Male	130	100		124	99		96	80
Stage			<0.001 (Somer'd)
I	113	155		NA			NA
II	67	52
III	51	29
IV	15	10
unknown	19	14
T			<0.001 (Somer'd)			0.002 (Somer'd)			0.114 (Somer'd)
I	60	107		63	87		118	136
II	149	118		129	122		40	27
III	28	17		20	8		31	26
IV	12	6		8	3		7	8
unknown	1	2		1	1		3	2
N			0.001 (Somer'd)			0.006 (Somer'd)
0	148	176		137	162		NA
1	53	41		47	40
2	44	25		35	18
3	2	0
unknown	3	8		2	1
M			0.237 (Chi-square)
0	166	166		NA			NA
1	15	9
unknown	69	75
Smoking			0.521 (Chi-square)			0.047 (Chi-square)			0.572 (Chi-square)
never smoked	33	38		17	32		13	18
all smoked	210	205		150	150		147	153
unknown	7	7		54	39		39	28
NA, not reported

## Sheet: Table S6
Table S6. A brief introduction of the 15 genes included in our signature.
Symbol	Name	Protein encoded	Involved biological process	coefficient	Prognosis by GEPIA	Evidence
Driver Genes
VDAC2	Valtage-dependent anion channels 2	Voltage-dependent anion-selective channel protein 2	(Anti)oxidant Metabolism	0.003	poor *	Required in erastin-induced ferroptosis.
GLS2	Glutaminase 2	Glutaminase liver isoform	(Anti)oxidant Metabolism	-0.6	good *	Both inhibitor inhibition and gene knockdown inhibit ferroptotic cell death.
FLT3	Fms related tyrosine kinase 3	Receptor-type tyrosine-protein kinase FLT3	(Anti)oxidant Metabolism	-0.32	good *	Inhibitor blocked ferroptotic cell death.
TLR4	Toll like receptor 4	Toll-like receptor 4	Immune Response	-0.18	good *	Knockdown inhibited ferroptosis.
PHKG2	Phosphorylase kinase catalytic subunit gamma 2	Phosphorylase b kinase gamma catalytic chain	Iron Metabollism	-0.26	good	U-2-OS cells became resistant to erastin upon PHKG2 silencing. Erastin-treated HT-1080 cells were rescued by shPHKG2.
PGD	Phosphoglycerate dehydrogenase	6-phosphogluconate dehydrogenase	Energy Metabolism	0.01	poor *	Required in erastin-induced ferroptosis.
PANX1	Pannexin 1	Pannexin-1	Energy Metabolism	0.12	poor *	Deletion protects against ferroptotic cell death. Silenced Panx1 expression significantly attenuated ferroptotic lipid peroxidation and iron accumulation induced by the ferroptosis inducer erastin.
KRAS	KRAS proto-oncogene, GTPase	GTPase KRas	Oncogene	0.07	poor	KRAS12V mutant protects RMS13 cells from ferroptotic cell death.
PEBP1	Phosphatidylethanolamine binding protein 1	Phosphatidylethanolamine-binding protein 1	Lipid Metabolism	-0.36	good *	Elevated levels of PEBP1 resulted in increased sensitivity of HK2 cells to RSL3 whereas lowered contents of PEBP1 in HAEC and HT22 cells were associated with decreased sensitivity to ferroptosis.
ALOX15	Arachidonate 15-lipoxygenase	Arachidonate 15-lipoxygenase	Lipid Metabolism	-0.01	good	Silencing ALOX genes made cells resistant to ferroptosis.
ALOX12B	Arachidonate 12-lipoxygenase, 12R type	Arachidonate 12-lipoxygenase	Lipid Metabolism	0.23	poor	Silencing ALOX genes made cells resistant to ferroptosis.
Suppressor Genes
ACSL3	Acyl-CoA synthetase long chain family member 3	Long-chain-fatty-acid--CoA ligase 3	Lipid Metabolism	0.06	poor *	Required for exogenous monounsaturated fatty acids to protect cells against ferroptosis. Negatively correlates with ferroptosis sensitivity.
CISD1	CDGSH iron sulfur domain 1	CDGSH iron-sulfur domain-containing protein 1	Iron Metabollism	0.17	poor *	Genetic inhibition of CISD1 contributes to erastin-induced ferroptosis. Stabilization of the iron sulfur cluster of CISD1 inhibits ferroptosis.
FANCD2	FA complementation group D2	Fanconi anemia group D2 protein	DNA Reparation	0.11	poor *	Inhibits erastin-induced ferroptosis. Plays a novel role in the negative regulation of ferroptosis.
SLC3A2	Solute carrier family 3 member 2	4F2 cell-surface antigen heavy chain	(Anti)oxidant Metabolism	0.1	poor *	Required for in vitro cell survival because of its role in protecting cells from ferroptosis.
*, P < 0.05

## Sheet: Table S7
Table S8. The comparison of the 15 FRPSGs' expression between high- and low-risk groups.
Increased Gene
TCGA	ACSL3	CISD1	FANCD2	KRAS	PANX1	PGD	SLC3A2	VDAC2
GSE68465	ACSL3	CISD1	KRAS	PANX1	PGD	VDAC2
GSE72094	ALOX12B	CISD1	FANCD2	KRAS	PANX1	SLC3A2
Decreased Gene
TCGA	ALOX15	FLT3	GLS2	PEBP1	PHKG2	TLR4
GSE68465	ALOX15	FLT3	GLS2	PEBP1	PHKG2
GSE72094	ALOX15	FLT3	GLS2	PEBP1	PHKG2	TLR4

## Sheet: Table S8
Table S7. The differentially expressed genes between high- and low-risk groups in TCGA/GSE68465/GSE72094.
Gene that highly expressed in the high-risk group
TCGA	S100A7	H1-5	RN7SL3	RHCG	OLFM4	SERPINB5	GAL	INSL4	MAGEA10	ABCC2	AKR1B10	POPDC3	LINC00973	KLK6	H4C4	LINC00942	KRT6A	KRT81	RHOV	AC022784.1	FGB	LYPD3	KRT16	IGF2BP1	NMRAL2P	GJB3	MYEOV	CYP24A1	LINC00460	ARL14	SERPINB3	FLNC	RSPO3	FOSL1	IL20RB	LAMC2	AC026785.3	MAGEA1	FAM83A	H1-3	S100A2	CPS1	KRT17	S100P	AC005077.4	ANLN	UPK1B	PPP2R2C	PADI3
GSE68465	MMP1	S100P	SERPINB5	MUC16	CCL20	CENPE	KRT6A	KYNU	LY6D	AKR1B10	NDC80	KRT16	CXCL8	VNN1	S100A8	ARL14	STEAP1	ASPM	IL1R2	TFF1	EREG	S100A7	TMEM158	CYP24A1	GREM1	ECT2	S100A9	COL11A1	MAD2L1	PSCA	OLFM4	TWSG1	GINS2	DLGAP5	LRFN4	KIF23	CDCA8	MCM10	ANXA10	FOSL1	GPR87	ERO1L	CEP55	MAGEA6	ARNTL2	SLCO4A1	CHL1	APOL1	ANGPT2
GSE72094	KRT6A	COL11A1	TFF1	MMP1	GREM1	MAGEA3 MAGEA6	PPAPDC1A	KRT6B	S100A7	SERPINB5	WT1	KRT6A KRT6B KRT6C	SLC2A1	CYP24A1	GJB3	EGLN3	TCN1	ARL14	PRAME	CTSL2	KRT16	MYEOV	GJB2	PBK	STC1	KLK6	FAM83A	TFF2	S100P	EPYC	GPR115	EPS8L3	AKR1B10	TPX2	DLGAP5	SPOCK1	CCL7	HIST1H2BG	MUC13	CHEK1	MELK	APCDD1L	ANLN	CDKN3	CPS1	MAGEA2 MAGEA2B	TMEM158	TUBB3	CENPA
Genes that lowly expressed in the high-risk group
TCGA	AC023421.1	CD36	PLAC9	PPIL6	RNU6-418P	SCUBE2	HLA-DQB1-AS1	IGHD3-16	ADHFE1	PGM5	HABP2	KLF15	TNFRSF14-AS1	CD79B	FCN3	KIF12	AC027288.2	AQP7	DLX3	ICAM5	AC133065.3	SFTA3	IGHJ3P	HLA-DQB2	ANKRD29	IGHV1-45	ORM2	GPD1	NPR1	ABI3BP	AC004687.1	RHOXF1-AS1	AC116407.1	C8orf34-AS1	GPR171	VEPH1	CX3CR1	MIR200A	CD40LG	AL135999.3	AP004608.1	MST1P2	TPSAB1	AC127496.5	RTN4RL1	RPS29P11	CAPS	ORM1	CD19
GSE68465	DLC1	ICAM5	DCXR	ROGDI	HSPB8	ROS1	GNMT	RP11-116O18.1	GLB1L2	DUOX1	FOXJ1	KIAA0319L	CHRDL1	ITPKB	HNF1B	LPL	NGF	CLUHP3	AGER	TENC1	BCAM	IGFBP2	FBLN5	BAIAP3	DOK4	PENK	NPTX1	CYP2B6	VIPR1	AQP1	CEBPA	KCNJ15	NEUROD1	COL4A4	DIO1	DAAM2	FBP1	EMP2	C7	PRR15L	XIST	WNT4	PLEKHB1	HLA-DQB2	RRAD	GPD1L	CEACAM8	CX3CR1	CD207
GSE72094	ACE2	TYRP1	HSPB6	CAPN3	IL33	VIPR1	C1orf173	CGNL1	ROBO2	MS4A1	LOC283683	CASQ2	RGN	SLC22A31	SLC47A1	APOD	LOC284801	CCL14 CCL14-CCL15	CIT	MS4A2	SYBU	TMEM132C	C3orf15	ZNF204P	SLC6A20	CLUL1	LOC100506582	SCN7A	MMRN1	LOC100132741 FLJ46446	MAPK10	PIGR	THBS4	SFTA2	CNTN6	CLEC3B	DLX3	TUBA4B	C11orf88	C6	BEX2	MORN5	MUC15	CHI3L2	CRTAC1	SLC6A4	FLRT3	CLIC6	MYOC
Genes that highly expressed in the high-risk groups in all the three cohorts
PSCA	GREM1	TFF1	AKR1B10	KRT16	ARL14	S100P	ASPM	GPR87	CCNA2	KIF4A	CXCL5	KRT6A	CYP24A1	S100A7	DKK1	SERPINB5	FOXM1	GJB3	HJURP
Genes that lowly expressed in the high-risk groups in all the three cohorts
C7	CD207	APOH	CYP4B1	CACNA2D2	AGER	C4BPA	ADH1B	ABCA3	CPB2	SCGB1A1	SERPIND1	PGC	WIF1	HSD17B6	TPPP3	HLA-DQB2	SLC47A1	SFTPD	HOXD1
[truncated: 236 more columns]

## Sheet: Table S9
Table S9. The detailed results of the drug sensitivity analylsis of the 15 FRPSGs
Gene	Drug	Pearson Correlation	P-value
PEBP1	Hydroxyurea	0.496373	5.49481e-05
ACSL3	Cobimetinib (isomer 1)	0.46117	0.000208583
FANCD2	Nelarabine	0.456171	0.000249211
PEBP1	Vorinostat	0.448137	0.000329854
ACSL3	Trametinib	0.446111	0.000353628
ACSL3	Dabrafenib	0.438645	0.000455365
ACSL3	Selumetinib	0.425271	0.000706128
PEBP1	Raloxifene	0.424277	0.000729026
FANCD2	Chelerythrine	0.423408	0.000749576
ACSL3	AP-26113	-0.418692	0.000870535
ACSL3	Vemurafenib	0.41237	0.0010603
PEBP1	Chlorambucil	0.402349	0.0014382
ACSL3	Everolimus	-0.402232	0.00144325
PEBP1	Chelerythrine	0.395234	0.00177571
PEBP1	Uracil mustard	0.392475	0.0019246
ACSL3	Nelfinavir	-0.386308	0.00229849
CISD1	Ifosfamide	0.384365	0.00242898
ACSL3	PD-98059	0.381737	0.00261601
PEBP1	Parthenolide	0.381547	0.00263
PEBP1	Carmustine	0.380717	0.00269197
KRAS	Chelerythrine	0.378608	0.00285538
PANX1	LDK-378	-0.373536	0.00328483
FANCD2	Dexamethasone Decadron	0.372732	0.0033579
TLR4	Megestrol acetate	0.368833	0.00373326
PEBP1	Lomustine	0.366841	0.00393898
PEBP1	Cytarabine	0.362059	0.00447426
PEBP1	Triethylenemelamine	0.360096	0.00471193
FANCD2	6-Mercaptopurine	0.359732	0.00475723
KRAS	Salinomycin	-0.359624	0.00477075
PEBP1	Melphalan	0.359236	0.00481949
ACSL3	7-Hydroxystaurosporine	-0.358717	0.00488547
PEBP1	RH1	0.357904	0.00499048
PANX1	Palbociclib	-0.355949	0.00525094
PHKG2	Parthenolide	0.35382	0.00554815
PEBP1	tfdu	0.349595	0.00618207
PEBP1	Cladribine	0.343889	0.00713866
PEBP1	Pipobroman	0.342527	0.00738525
FANCD2	Fludarabine	0.34208	0.00746776
PEBP1	Cyclophosphamide	0.340815	0.00770568
ACSL3	BEN	-0.340725	0.00772281
PEBP1	Nelarabine	0.340568	0.00775295
PANX1	Dolastatin 10	-0.340237	0.00781659
CISD1	Palbociclib	0.339406	0.00797853
KRAS	Vemurafenib	-0.338732	0.00811202
PANX1	Dexrazoxane	-0.3337	0.0091712
PANX1	Valrubicin	-0.333496	0.00921655
PEBP1	Fenretinide	0.33337	0.00924467
ACSL3	Hypothemycin	0.330779	0.00983952
ACSL3	Dasatinib	-0.329608	0.0101192
ACSL3	Mitoxantrone	-0.3289	0.0102916
PANX1	Teniposide	-0.326119	0.0109935
PEBP1	Dromostanolone Propionate	0.323325	0.0117399
KRAS	Itraconazole	-0.321749	0.0121803
FANCD2	Cytarabine	0.320855	0.012436
PHKG2	Chlorambucil	0.320532	0.0125296
CISD1	Pyrazoloacridine	0.320353	0.012582
PGD	Digoxin	0.319993	0.0126874
PEBP1	Imexon	0.319968	0.0126946
PHKG2	Fenretinide	0.318992	0.0129845
SLC3A2	kahalide f	0.318944	0.0129988
CISD1	Imexon	0.317659	0.0133893
SLC3A2	3-Bromopyruvate (acid)	-0.316257	0.0138269
PEBP1	Thiotepa	0.316078	0.0138837
PHKG2	5-fluoro deoxy uridine 10mer	0.314985	0.0142346
ACSL3	Docetaxel	-0.314541	0.0143793
PEBP1	Lapachone	0.311509	0.0154014
PEBP1	AT-13387	0.310081	0.0159042
PANX1	By-Product of CUDC-305	-0.309076	0.0162662
PANX1	BN-2629	-0.308989	0.0162978
PEBP1	Fluphenazine	0.308805	0.016365
TLR4	Isotretinoin	0.307516	0.0168424
PEBP1	5-fluoro deoxy uridine 10mer	0.306372	0.0172757
PEBP1	Crizotinib	0.304776	0.0178963
PHKG2	Nelarabine	0.304239	0.0181094
PEBP1	Belinostat	0.304027	0.018194
FANCD2	Raloxifene	0.303666	0.0183391
TLR4	Entinostat	0.303094	0.018571
PEBP1	Amonafide	0.302927	0.0186389
PEBP1	Dasatinib	-0.302895	0.0186518
PHKG2	Cladribine	0.302669	0.0187448
CISD1	Chelerythrine	0.302155	0.0189566
PEBP1	Nitrogen mustard	0.301989	0.0190256
FANCD2	Vorinostat	0.301869	0.0190757
PANX1	Oxaliplatin	-0.299377	0.0201384
PANX1	Eribulin mesilate	-0.299223	0.0202059
PEBP1	Vismodegib	0.29917	0.0202292
PANX1	Vincristine	-0.297507	0.0209688
PEBP1	Idarubicin	0.297184	0.0211152
CISD1	PX-316	0.29708	0.0211626
ACSL3	8-Chloro-adenosine	-0.29673	0.0213222
PANX1	Nitrogen mustard	-0.295628	0.0218321
SLC3A2	Obatoclax	-0.295562	0.0218632
TLR4	AT-13387	-0.295559	0.0218647
ACSL3	Alectinib	-0.293488	0.0228523
PANX1	Daunorubicin	-0.291395	0.0238883
PEBP1	Gemcitabine	0.291239	0.0239669
PANX1	Epirubicin	-0.290184	0.0245058
PANX1	Etoposide	-0.289661	0.0247765
SLC3A2	Fluphenazine	0.289603	0.0248069
CISD1	Vemurafenib	-0.289224	0.0250047
VDAC2	Allopurinol	0.289052	0.025095
PANX1	Denileukin Diftitox Ontak	-0.288853	0.0251996
FANCD2	Cyclophosphamide	0.288846	0.0252034
PEBP1	LMP-400	0.288602	0.0253325
FANCD2	Dimethylaminoparthenolide	0.287723	0.0258018
PHKG2	Buthionine sulphoximine	0.2877	0.0258146
PEBP1	Palbociclib	0.2874	0.0259763
VDAC2	Denileukin Diftitox Ontak	-0.287049	0.0261669
PEBP1	Fludarabine	0.286946	0.0262232
FANCD2	Allopurinol	0.286895	0.026251
PGD	5-fluoro deoxy uridine 10mer	0.286566	0.0264309
SLC3A2	Hypothemycin	-0.284585	0.0275382
TLR4	Lapatinib	-0.284579	0.0275418
PANX1	Fluorouracil	-0.283529	0.0281444
KRAS	Hydrastinine HCl	-0.283189	0.0283417
VDAC2	8-Chloro-adenosine	0.282806	0.0285655
FANCD2	Raltitrexed	0.282226	0.0289072
SLC3A2	Ixazomib citrate	-0.281934	0.0290807
PGD	Floxuridine	0.281239	0.0294963
VDAC2	Chelerythrine	0.281201	0.0295197
PHKG2	Uracil mustard	0.281092	0.0295851
PANX1	Paclitaxel	-0.280585	0.0298929
PEBP1	Raltitrexed	0.280536	0.0299228
PGD	Dabrafenib	-0.279999	0.0302515
KRAS	Abiraterone	-0.279424	0.030607
ACSL3	Axitinib	-0.27878	0.0310094
KRAS	Idelalisib	-0.278715	0.0310501
SLC3A2	Selumetinib	-0.278417	0.0312375
FANCD2	AT-13387	0.278053	0.0314686
ACSL3	Vorinostat	0.278017	0.0314916
KRAS	Olaparib	-0.277713	0.0316851
KRAS	Zoledronate	-0.276791	0.0322791
KRAS	Vorinostat	0.276042	0.032769
ACSL3	Bafetinib	0.274966	0.0334827
TLR4	Acetalax	-0.27476	0.0336212
KRAS	okadaic acid	-0.274485	0.0338061
CISD1	Dexrazoxane	0.274173	0.0340171
PEBP1	Methotrexate	0.27347	0.034497
CISD1	Dabrafenib	-0.273106	0.0347474
PANX1	Actinomycin D	-0.272866	0.0349137
FANCD2	Hydroxyurea	0.272378	0.0352532
CISD1	Amonafide	0.271343	0.0359831
PANX1	Dromostanolone Propionate	-0.271338	0.0359865
PEBP1	8-Chloro-adenosine	0.270699	0.036443
PANX1	Crizotinib	-0.270442	0.0366282
CISD1	3-Bromopyruvate (acid)	0.270317	0.0367182
KRAS	PX-316	0.268644	0.0379443
PEBP1	Fulvestrant	0.268637	0.03795
CISD1	Tanespimycin	-0.268478	0.0380678
FANCD2	By-Product of CUDC-305	0.268313	0.038191
ACSL3	O-6-Benzylguanine	-0.26822	0.0382603
PEBP1	XK-469	0.267748	0.038615
ACSL3	Teniposide	-0.267197	0.0390321
PANX1	Doxorubicin	-0.266741	0.0393798
ACSL3	Nitrogen mustard	-0.265975	0.0399705
FANCD2	Fostamatinib	0.265257	0.0405303
FANCD2	Melphalan	0.265249	0.0405369
PEBP1	Ifosfamide	0.265181	0.0405898
PGD	Pazopanib	-0.265077	0.0406723
CISD1	Tegafur	-0.265061	0.0406848
PHKG2	Hydroxyurea	0.264953	0.0407694
TLR4	By-Product of CUDC-305	-0.264704	0.0409666
PEBP1	Calusterone	0.26456	0.0410805
KRAS	LY-294002	-0.263858	0.0416404
SLC3A2	6-Mercaptopurine	-0.263437	0.0419796
PHKG2	Triethylenemelamine	0.263377	0.0420273
TLR4	okadaic acid	0.262281	0.0429211
PHKG2	Digoxin	0.262254	0.0429433
PHKG2	Dexamethasone Decadron	0.262141	0.0430364
SLC3A2	Cobimetinib (isomer 1)	-0.261815	0.0433057
PEBP1	Etoposide	0.261655	0.0434388
PANX1	Pipobroman	-0.261014	0.0439734
PANX1	Vinblastine	-0.260677	0.0442575
TLR4	Ibrutinib	-0.260527	0.0443836
PANX1	Vinorelbine	-0.259523	0.0452395
KRAS	Vincristine	-0.258725	0.045929
CISD1	Lomustine	0.257967	0.0465921
ACSL3	Perifosine	-0.257917	0.0466358
CISD1	LMP776	0.25742	0.0470756
PEBP1	Irinotecan	0.256892	0.047546
PEBP1	Fostamatinib	0.256613	0.0477959
FANCD2	Cladribine	0.256273	0.048102
CISD1	Obatoclax	0.256254	0.0481194
PANX1	Cyclophosphamide	-0.256005	0.0483448
PGD	Karenitecin	0.25524	0.0490418
PEBP1	Karenitecin	0.254735	0.0495074
PANX1	Rebimastat	0.254231	0.0499755
